# Supplementary material for: A Plasma Biomarker Signature of Immune Activation in HIV Patients on Antiretroviral Therapy
Source: PLoS One. 2012 Feb 17;7(2):e30881. doi: 10.1371/journal.pone.0030881 (PMC3281899; doi:10.1371/journal.pone.0030881)
Supplement: Table S1 — Plasma biomarker levels for all HIV subjects and healthy controls, and clinical characteristics for HIV subjects. (XLS) [file pone.0030881.s001.xls]

## Sheet: Supplemental_Table_S1
Supplemental Table S1. Plasma biomarker levels for all HIV subjects and healthy controls, and clinical characteristics for HIV subjects.
Subject ID	CCL2	CCL3	CCL4	CXCL10	CXCL9	IFNα	IFNγ	IL-12	IL-15	IL-17	IL-1RA	IL-4	IL-5	IL-6	sCD14 (µg/ml)	sIL-2R	TNFα	Batch	Viremic Status	CD4 count (cells/µl)	CD4 nadir (cells/µl)	Plasma viral load (copies/ml)	CD16+ monocytes (%)	HCV serology	Cocaine use	Heroin/Opiate Use	Utox Cocaine	Utox Opiates/Heroin /Methadone
HIV_AV_1	10	76.02	12.08	147	4	36.16	5	1232.62	10	41.18	635.34	118.12	20	34.66	2.83293	1110.68	4.1	1	Aviremic	81	59	117		-	-	-	-	-
HIV_AV_2	326.7	76.48	59.98	93.94	92.52	24.56	68.5	1222.18	34.46	62	527.54	66.78	27.54	44.92	2.24784	1449.74	6	1	Aviremic	212	212	72		+	+	-
HIV_AV_3	310.3	70.02	130.16	87	39.16	33.5	66.02	921.42	49.58	65.92	472.3	97.24	35.56	24.62	2.1	433.02	4.58	1	Aviremic	22	22	136	6	-	+	-
HIV_AV_4	690.94	64.32	281.76	95.56	23.54	45.68	60.08	961.56	32.74	51.22	1267.22	90.82	33.8	27.82	2.2	1009.16	4.82	1	Aviremic	109	109	75		+	-	+
HIV_VI_1	66.62	55.38	111.08	269.72	145.16	24.56	49.02	853.18	29.22	117.58	377.74	77.2	31.14	23.98	2.2	415.52	4.58	1	Viremic	160	124	28444		-	-	-	-	-
HIV_VI_2	289.66	58.4	43.16	425.02	174.86	12.5	57.08	845.3	10.2	28.72	377.74	78	29.36	25.92	2.22264	1120.02	4.1	1	Viremic	85	85	13200	64.8	+	+	-
HIV_VI_3	880.64	80.98	50.94	104.02	108.56	17.14	90.42	997.3	169.02	47	377.74	106.88	18.02	37.12	3.16238	1460.84	6.72	1	Viremic	207	207	93100	24	+	+	-
HIV_VI_4	155.24	62.36	67.34	1745.56	477.04	36.16	53.06	917.04	32.74	35.12	527.54	89.22	27.54	29.7	1.93819	234.28	4.58	1	Viremic	222	222	83300	43.7	-	+	-
HIV_VI_5	340.34	54.34	170.78	85.18	27.06	21.06	58.08	768.4	29.22	21.86	279.08	87.62	22.88	42.54	2.27844	776.46	4.22	1	Viremic	3	3	37800		-	+	-	+	-
HIV_VI_6	398.06	155.32	34.32	243.92	365.92	24.56	52.56	927.96	121.92	35.12	536.64	73.6	27.54	26.54	2.72131	1210.34	4.58	1	Viremic	30	2	115000		-	+	-	+	-
HIV_VI_7	154.44	70.02	75.98	195.8	27.06	36.16	67.02	903.94	10	25.36	81.84	72.4	25.7	16.72	1.90579	1474.16	5.76	1	Viremic	16	16	67616		-	+	-	+	-
HIV_VI_8	618.06	36.74	25.02	210.3	88.26	24.56	59.08	946.74	10	28.72	453.64	58.76	23.82	32.2	1.9904	163.52	5.64	1	Viremic	38	30	1207		Unknown	-	-	-	-
HIV_VI_9	858.8	61.38	220.72	261.96	66.9	21.06	64.04	1011.24	5.82	60.7	509.22	88.02	27.54	30.34	3	1134.02	5.54	1	Viremic	102	102	5950	21	Unknown	-	+
HIV_VI_10	402.42	66.24	59.24	100.78	76.6	27.74	70.96	1078.7	25.62	44.12	387.34	102.86	31.14	26.54	3.2	1575.5	4.82	1	Viremic	48	48	78700	11	Unknown	-	+
HIV_VI_11	245.84	59.4	56.24	102.4	75.66	30.72	60.08	927.52	25.62	64.62	425.44	81.2	32.04	29.7	2.9	650.28	4.34	1	Viremic	17	17	71300	19	+	-	+
HIV_VI_12	297.68	72.36	278.28	1131.04	486.88	27.74	63.56	1099.14	52.84	49.82	415.98	188.24	33.36	32.82	2.6	2613.9	6	1	Viremic	37	37	911	32	+	+	-
HIV_VI_13	336.46	59.4	149.42	137.56	56.32	33.5	46.98	807.12	25.62	41.18	545.74	78	27.54	23.34	1.83917	163.52	4.34	1	Viremic	184	184	7950	22.6	unknown	+	-
HIV_VI_14	473.18	571.2	231.44	447.22	117.56	30.72	60.56	897.38	14.28	80.92	472.3	82.4	33.8	27.18	2	929.8	5.3	1	Viremic	15	15	257000	36	-	-	-
HIV_VI_15	538.78	95.22	159.54	504.9	41.84	33.5	52.04	1046.5	10.2	65.92	368.08	81.2	34.24	30.34	3.1	2009.34	4.1	1	Viremic	124	124	150000	47	Unknown	-	+
HIV_VI_16	820.26	75.12	152.6	334.52	100.72	59.82	60.08	1075.64	29.22	47	434.88	90.82	29.36	23.98	2.2	512.5	4.34	1	Viremic	66	66	2030000	54	Unknown	-	-
HIV_VI_17	773.24	70.02	91.4	419.42	164.06	41.1	66.02	984.66	36.2	52.6	670.6	86.42	35.56	27.82	2.1	963.64	5.06	1	Viremic	27	27	67200	21	-	-	-
HIV_VI_18	174.54	61.38	123.64	345.58	36.36	30.72	50.02	769.72	18.18	21.86	258.7	69.98	24.76	23.98	2.0048	1992.42	4.82	1	Viremic	144	144	1520	20	+	-	+
HIV_VI_19	503.54	71.88	57	134.7	95.84	69.54	50.02	965.04	42.96	35.12	679.36	96.44	32.92	25.92	2.31625	771.4	5.06	1	Viremic	261	261	2460		+	-	-
CON_1	215.3	63.82	51.7	57.24	25.34	33.5	68.98	1035.18	52.84	30.36	590.82	114.9	31.14	24.96	1.46832	367.94	4.22	1	Control
CON_2	486.92	68.62	33.5	60.36	39.16	17.14	86.56	841.36	100.28	63.32	670.6	57.56	53.56	22.04	1.60694	264.3	5.18	1	Control
CON_3	860.4	79.64	73.12	52.84	39.16	34.84	68.98	923.16	27.42	31.96	731.6	50.74	30.7	27.82	1.56373	234.28	4.7	1	Control
CON_4	79.96	67.18	58.5	55.78	10.08	34.84	69.48	1100.88	49.58	60.7	705.56	90.02	32.04	25.28	1.83017	227.48	4.34	1	Control
CON_5	277.5	60.4	80.24	54.52	19.68	29.26	51.04	795.7	39.6	49.82	238.06	102.86	20.96	20.72	1.59794	206.76	4.22	1	Control
CON_6	428.94	110.76	28.46	70.62	30.34	46.78	68.98	985.1	158.14	47	1050.3	96.84	30.26	22.04	1.62314	821.62	5.54	1	Control
CON_7	160.7	88.84	83.06	150.06	25.34	17.14	56.08	886.46	113.34	16.26	415.98	77.2	19.02	19.4	1.92379	501.34	4.58	1	Control
CON_8	115.38	58.9	53.98	53.54	4	33.5	49.52	835.66	59.24	44.12	545.74	86.42	20.96	23.98	1.12086	213.72	4.94	1	Control
CON_9	250.02	103.9	73.12	63.28	10.08	46.78	58.08	916.18	144.38	55.34	740.24	94.04	23.82	22.04	1.75636	681.68	5.06	1	Control
CON_10	268.64	58.9	86.56	60.66	17.58	26.18	82.2	965.92	25.62	41.18	358.38	93.24	32.04	20.06	1.75636	424.28	3.62	1	Control
CON_11	161.48	62.36	101.66	52.64	30.34	43.44	53.06	767.52	34.46	58.02	425.44	88.82	20	21.38	1.54	303	5.3	1	Control
HIV_AV_5	305.3	75.38	75.86	144.22	128.78	64.36	63.48	983.62	46.54	123.06	169.34	111.54	36.7	7.72	2.26404	953.26	15.22	2	Aviremic	61	61	120		-	-	-	-	-
HIV_AV_6	230.14	71.24	66.72	173.64	107.46	57.14	69.52	1232.54	42.18	124.82	299.7	115.48	38.12	8.82	2.49808	1276.54	16.22	2	Aviremic	181	181	50		+	-	+
HIV_AV_7	185.18	79.8	102.24	45.5	47.64	67.46	72.32	1172.34	41.1	133.58	315.58	135.28	36.98	7.5	1.2	813.32	15.72	2	Aviremic	107	107	32	12	Unknown	+	-
HIV_AV_8	303.62	67.78	58.4	255.4	41.62	59.6	53.76	1007.56	38.92	114.18	169.34	99.02	34.34	7.5	2.84373	1247.08	13.6	2	Aviremic	37	37	64	31.9	+	+	+
HIV_VI_20	291.94	55.06	41.1	94.08	90	51.24	52.38	926.74	34.6	103.44	118.28	85.48	34.34	7.08	3.4	821	12.46	2	Viremic	83	83	19674		+	+	+	-	+
HIV_VI_21	1095.22	60.76	86.22	541.66	300.04	56.32	55.14	1137.76	50.92	110.62	152.5	87.8	36.7	13.06	2.78792	1061.26	12.72	2	Viremic	80	80	13501		+	+	+	+	-
HIV_VI_22	529.62	69.18	53.68	200	117.4	62.8	60.7	1476.26	50.92	117.74	393.98	86.64	34.04	9.48	2.91034	1730.32	13.48	2	Viremic	61	61	95203		+	+	+	-	+
HIV_VI_23	165.64	65.7	30.18	331.44	76.32	47.72	41.36	702.26	40	105.24	46.48	61.9	33.1	8.82	1.91479	7176.08	10.92	2	Viremic	52	52	659559		-	+	-	+	-
HIV_VI_24	92.2	71.24	58.4	36.02	37.5	61.2	63.02	1097.06	35.68	128.34	315.58	117.04	36.42	6.42	2.88694	735.98	15.22	2	Viremic	44	41	4049		-	-	-	-	-
HIV_VI_25	661.08	72.62	71.88	298.32	116.98	67.46	57.92	1148.5	53.12	124.82	501.48	106.84	37.28	8.82	2.73031	1354.78	14.72	2	Viremic	4	4	8584		-	-	-	-	-
HIV_VI_26	150.44	67.08	74.26	791.9	416.82	104.56	64.4	1306.64	48.74	115.96	251.56	120.2	34.34	6.42	2.3	1454.38	14.72	2	Viremic	52	52	2349		+	+	-	+	-
HIV_VI_27	419.36	75.02	113.9	348.08	50.12	64.36	70.46	1273.1	53.12	123.06	299.7	143.68	37.56	10.04	2.50168	1461.66	16.22	2	Viremic	13	13	58300	34	Unknown	+	-
HIV_VI_28	227.5	80.48	88.62	99.48	50.6	64.36	72.78	1267.04	49.82	140.54	283.74	127.34	36.7	9.92	2.25144	993.58	16.7	2	Viremic	198	198	406		+	+	+
HIV_VI_29	937.2	76.74	63.94	249.5	105.36	99.48	70.46	1758.64	59.76	121.28	409.48	122.98	37.84	10.6	3.8	1261.82	15.96	2	Viremic	5	5	392000	26	-	+	-
HIV_VI_30	829.82	90.52	96.64	287.96	79.44	61.2	69.06	1229.74	59.76	114.18	813.14	112.72	39.48	61.2	3.1	2502.62	14.98	2	Viremic	7	7	2210000	30	unknown	+	+
HIV_VI_31	202.5	79.46	159.62	283.48	484.68	72.72	76.98	1516.14	59.2	50.96	455.68	130.9	37.56	12.16	2.3	1483.42	17.32	2	Viremic	16	16	7808		+	+	+
HIV_VI_32	178.72	73.32	83.04	92.56	47.64	64.36	67.66	1274.02	45.44	124.82	531.78	116.26	36.12	8.6	1.65375	910.24	15.46	2	Viremic	165	165	12800	22	+	+	+
CON_12	399.78	69.86	79.44	83.36	43.64	80.66	63.94	1120.92	43.26	117.74	283.74	122.98	36.7	11.26	1.68795	838.92	16.58	2	Control
CON_13	312.76	66.74	56.04	53.2	47.64	83.46	20.6	1158.78	42.18	119.52	169.34	131.7	34.94	4.5	1.65735	805.62	14.48	2	Control
CON_14	299.46	81.82	138.54	28.86	40.6	74.92	70.92	1219.02	64.76	129.2	516.64	134.88	40.84	5.56	1.47012	823.58	15.1	2	Control
HIV_AV_9	1190.32	16.92	105.72	50.52	156.36	68.56	5.54	206.54	17.88	20	256.54	9.94	4.04	5.48	2.2	3248.34	7.62	4	Aviremic	239	90	400		+	+	+	-	+
HIV_AV_10	197.56	103.56	378.6	230.44	63.18	61.24	6.38	150.78	45.72	30.4	419.68	12.66	3.72	112.36	2.3515	293.08	17.74	4	Aviremic	126	7	50		+	+	+	+	+
HIV_AV_11	244.9	48.26	10	396.2	229.68	88.2	3.9	178.06	17.88	20	20	8.58	2.76	6.86	2.19023	10072.1	3.64	4	Aviremic	132	132	50		-	-	-	-	-
HIV_AV_12	727.32	63.14	209.7	52.86	112.98	132.84	8.88	174.92	25.58	27.26	145.58	19.44	7.32	9.1	2.15422	268.9	5.86	4	Aviremic	155	143	145		Unknown	+	-	+	-
HIV_AV_13	542.02	156.88	168.3	34.3	63.18	195.14	6.38	243.52	26.86	20	1432.98	14.02	4.68	12.02	2.758	775.96	11.6	4	Aviremic	331	18	50		+	-	-	-	-
HIV_AV_14	508.56	57.76	181.1	624.9	686.62	68.56	11.4	569.52	43.22	20	1714.9	11.3	4.68	9.28	3.068	2101.06	5.86	4	Aviremic	688	17	50		+	+	-	+	-
HIV_AV_15	312.58	102.84	44.1	54.48	112.98	73.18	5.54	126.9	43.22	20	164.26	12.66	4.04	7.56	2.6601	874.4	4.08	4	Aviremic	267	13	50		-	-	-	-	-
HIV_AV_16	336.44	13.48	19	99.4	86.78	77.64	4.72	92.06	12.68	2.9	20	9.26	1.5	1.66	1.80497	524.7	6.96	4	Aviremic	470	120	50		-	-	-	-	-
HIV_AV_17	548.14	74.94	71.62	151.16	184.34	142.24	8.46	198.38	17.88	24.06	365.64	12.66	1.5	4.62	2.0048	796.86	4.52	4	Aviremic	249	1	50		Unknown	+	+	+	+
HIV_AV_18	367.4	63.14	258.5	137.32	100.42	77.64	10.56	160.6	26.86	62.84	437.64	16.74	10	5	1.407	199.28	8.06	4	Aviremic	296	84	50		+	-	-	-	-
HIV_AV_19	118.76	30.8	24.96	86.98	53.98	47.74	5.14	150.78	7.4	20	410.7	29.58	2.12	5	1.083	467.68	3.18	4	Aviremic	42	2	25		+	-	+	-	-
HIV_AV_20	167.84	28.3	10	209.72	71.58	58.7	7.2	113.76	17.88	20	20	9.94	2.12	6.52	1.803	1672.78	10.72	4	Aviremic	293	164	26		+	-	-	-	-
HIV_AV_21	502.7	102.14	97.22	100.12	112.98	132.84	9.72	131.3	110.46	42.56	293.08	19.44	4.68	4.1	2.074	290.06	20.36	4	Aviremic	28	28	190		+	-	-	-	-
HIV_AV_22	134.22	28.3	10	72.76	163.64	41.68	5.54	114.64	17.88	20	164.26	9.94	2.12	5	2.769	165.88	3.18	4	Aviremic	149	54	56		+	+	+	+	-
HIV_VI_33	937.24	99.28	199.24	781.14	698.08	136	42.86	317.18	65.5	20	1157.54	14.02	13.74	17.16	2.557	1418.16	1.16	4	Viremic	18	18	750000		-	+	-	+	-
HIV_VI_34	609.62	37.78	116.8	122.02	193.08	63.74	5.54	163.28	7.4	20	20	11.3	4.68	15.1	1.52233	2607.76	12.92	4	Viremic	37	37	1371		+	+	+	+	-
HIV_VI_35	524.84	33.2	26.3	168.22	424.4	129.6	6.38	238.46	17.88	20	792.04	4.48	7.32	1.66	2.0174	665.44	1.84	4	Viremic	69	4	137662		-	+	+	-	+
CON_15	248.4	55.92	16.66	89.82	31.42	77.64	8.04	96.82	12.68	20	210.6	12.66	2.76	6.52	1.73087	320.24	23.42	4	Control
CON_16	165.56	39.98	23.14	56.5	20	94.18	5.54	85.2	17.88	33.48	136.22	14.02	3.4	8.58	1.33284	311.18	11.6	4	Control
CON_17	217.46	159.84	76.02	44.9	20	77.64	6.38	122.52	55.64	20	748.14	9.94	2.12	14.76	1.74037	165.88	3.18	4	Control
CON_18	104.84	50.22	2.98	70.98	20	73.18	4.72	76.64	17.88	20	69.82	6.54	2.12	4.44	1.34947	162.82	5	4	Control
CON_19	157.76	59.58	17.12	55.36	31.42	116.2	10.56	79.2	23.02	14.1	107.96	18.1	4.04	3.76	1.12254	193.2	7.18	4	Control
CON_20	204.3	64.88	37.28	70.14	67.46	86.14	7.2	109.4	40.72	62.84	329.44	14.02	4.36	8.08	2.2584	268.9	8.74	4	Control
CON_21	297.48	51.2	24.96	39.82	20	63.74	4.72	98.1	6.06	20	20	16.74	5.34	11.34	2.00295	214.44	5.86	4	Control
CON_22	169.12	110.5	65.58	31.02	86.78	109.16	5.54	130.42	70.4	14.1	383.68	15.38	2.12	5	1.24135	629.54	12.04	4	Control
CON_23	353.96	39.98	13.32	105.4	20	47.74	3.9	158.36	25.58	20	164.26	5.86	1.5	2.36	1.13204	365.44	2.74	4	Control
CON_24	106.16	44.22	5.2	44.76	20	58.7	4.32	69.02	17.88	20	98.48	7.22	5.34	2.36	0.990652	244.72	6.3	4	Control
CON_25	250	35.54	9.36	120.12	20	53.38	4.72	86.9	17.88	20	164.26	9.94	2.76	5.48	1.69879	395.54	7.62	4	Control
CON_26	137.18	52.16	2.98	26.62	20	58.7	6.38	80.06	1.96	87.68	10.6	15.38	4.04	3.76	1.28769	250.76	6.3	4	Control
CON_27	191.76	73.3	32.94	98.24	43.64	92.2	5.54	141.02	53.16	20	383.68	12.66	2.76	13.9	1.53363	485.7	18.18	4	Control
CON_28	173.02	64.88	198.88	38.96	31.42	90.22	7.2	143.68	46.96	20	473.48	15.38	12.72	2.02	1.75582	853.54	7.62	4	Control
CON_29	176.9	48.26	73.22	47	14.7	98.04	5.54	195.66	33.18	20	686.52	11.3	3.4	6.52	1.75225	202.3	13.58	4	Control
HIV Mean (n=57)	428.801	77.4751	103.473	267.875	152.711	60.7832	45.0144	807.034	37.8537	61.5846	428.845	73.1453	23.9263	19.3218	2.3654	1365.86	8.67263
HIV Range	10.0 - 1190.3	13.5 - 571.2	10.0 - 378.6	34.3 - 1745.6	4.0 - 698.1	12.5 - 195.1	3.9 - 90.4	92.1 - 1758.6	5.8 - 169.0	2.9 - 140.5	20.0 - 1714.9	4.5 - 188.2	1.5 - 39.5	1.7 - 112.4	1.1 - 3.8	163.5 - 10072.1	1.2 - 20.4
HIV Q1	202.5	59.4	53.68	99.4	56.32	33.5	9.72	243.52	17.88	24.06	256.54	19.44	7.32	7.5	2.0048	665.44	4.58
HIV Q2	336.46	70.02	75.98	173.64	100.42	59.6	55.14	927.52	34.46	47	387.34	82.4	29.36	12.16	2.26404	1009.16	5.86
HIV Q3	548.14	76.48	149.42	331.44	163.64	68.56	64.4	1099.14	48.74	110.62	509.22	106.84	34.34	27.18	2.769	1461.66	13.6
HIV Q4	1190.32	571.2	378.6	1745.56	698.08	195.14	90.42	1758.64	169.02	140.54	1714.9	188.24	39.48	112.36	3.8	10072.1	20.36
Control Mean (n=29)	250.729	68.6966	55.0883	63.331	29.3041	62.0448	33.0593	524.994	48.1372	44.0255	394.123	52.6669	16.7503	12.7559	1.57009	406.163	8.18
Control Range	80.0 - 860.4	35.5 - 159.8	3.0 - 198.9	26.6 - 150.1	4.0 - 86.8	17.1 - 116.2	3.9 - 86.6	69.0 - 1219.0	2.0 - 158.1	14.1 - 129.2	10.6 - 1050.3	5.9 - 134.9	1.5 - 53.6	2.0 - 27.8	1.0 - 2.3	162.8 - 853.5	2.7 - 23.4
Control Q1	161.48	52.16	23.14	47	20	34.84	5.54	98.1	23.02	20	164.26	12.66	3.4	5	1.34947	227.48	4.7
Control Q2	215.3	63.82	53.98	55.78	25.34	58.7	10.56	195.66	40.72	31.96	383.68	18.1	12.72	11.26	1.60694	311.18	5.86
Control Q3	297.48	73.3	76.02	70.62	39.16	83.46	63.94	923.16	55.64	58.02	590.82	93.24	30.7	21.38	1.75225	501.34	11.6
Control Q4	860.4	159.84	198.88	150.06	86.78	116.2	86.56	1219.02	158.14	129.2	1050.3	134.88	53.56	27.82	2.2584	853.54	23.42
Analytes are expressed as pg/ml unless otherwise indicated. Missing (non-detected) values imputed by replacement with the limit of detection (LOD) specified by the manufacturer for each lot number or the lowest detected value (LDV) as described in the Methods section are indicated in bold and bold italics font, respectively. The same lot number was used for batch 1 and 2; a different lot number f…

## Sheet: Supplemental_Table_S1contd
Supplemental Table S1 (contd.) Normalized and Log2-transformed plasma biomarker levels for all HIV subjects and healthy controls.
Subject ID	CCL2	CCL3	CCL4	CXCL10	CXCL9	IFNα	IFNγ	IL-12	IL-15	IL-17	IL-1RA	IL-4	IL-5	IL-6	sCD14 (µg/ml)	sIL-2R	TNFα
HIV_AV_1	-4.90918	0.0224293	-2.44567	1.14431	-2.51269	0.13034	-3.69632	0.431588	-2.87131	-0.13693	0.11066	0.447754	-0.515556	0.610464	0.808926	1.52463	-0.197037
HIV_AV_2	0.120715	0.0311328	-0.133805	0.498306	2.01901	-0.427744	0.0797864	0.419317	-1.08638	0.453394	-0.157588	-0.375012	-0.0540279	0.98455	0.475169	1.90899	0.352302
HIV_AV_3	0.0464122	-0.0961827	0.983927	0.387582	0.778622	0.0201062	0.0265855	0.011791	-0.561548	0.541842	-0.317165	0.167122	0.314699	0.117023	0.37702	0.165697	-0.0373132
HIV_AV_4	1.20131	-0.218682	2.09811	0.522974	0.0443558	0.467508	-0.109433	0.073309	-1.16025	0.177833	1.10673	0.0685824	0.241467	0.293315	0.444134	1.38635	0.0363724
HIV_VI_1	-2.17322	-0.434585	0.75524	2.01996	2.66881	-0.427744	-0.402947	-0.0992177	-1.32435	1.3767	-0.639475	-0.165827	0.123212	0.0790238	0.444134	0.106181	-0.0373132
HIV_VI_2	-0.052891	-0.357981	-0.608592	2.67603	2.93737	-1.40213	-0.183332	-0.112604	-2.84274	-0.656818	-0.639475	-0.150953	0.0382955	0.191258	0.458902	1.53672	-0.197037
HIV_VI_3	1.5513	0.113616	-0.369488	0.645356	2.24966	-0.946688	0.480324	0.12596	1.20782	0.0537868	-0.639475	0.303492	-0.665957	0.709389	0.967643	1.91999	0.5158
HIV_VI_4	-0.952751	-0.263329	0.0331768	4.71411	4.38528	0.13034	-0.288693	0.00491678	-1.16025	-0.366581	-0.157588	0.0429395	-0.0540279	0.387655	0.261341	-0.720503	-0.0373132
HIV_VI_5	0.179725	-0.461935	1.37578	0.357082	0.245403	-0.649549	-0.158276	-0.25021	-1.32435	-1.05058	-1.07619	0.0168326	-0.321469	0.906012	0.494679	1.00817	-0.155418
HIV_VI_6	0.405734	1.05322	-0.939237	1.8749	4.0027	-0.427744	-0.302352	0.0219947	0.736557	-0.366581	-0.132914	-0.234722	-0.0540279	0.225361	0.750934	1.6486	-0.0373132
HIV_VI_7	-0.960205	-0.0961827	0.207333	1.55788	0.245403	0.13034	0.0482741	-0.0158409	-2.87131	-0.836319	-2.84599	-0.258438	-0.153788	-0.441233	0.237016	1.93308	0.293408
HIV_VI_8	1.0405	-1.0266	-1.39521	1.66094	1.951	-0.427744	-0.133648	0.0509004	-2.87131	-0.656818	-0.375321	-0.559593	-0.263383	0.504253	0.299688	-1.23927	0.263034
HIV_VI_9	1.51507	-0.286181	1.74586	1.97784	1.55125	-0.649549	-0.0173443	0.145986	-3.65221	0.422823	-0.208579	0.0234038	-0.0540279	0.418413	0.891593	1.55464	0.237225
HIV_VI_10	0.42145	-0.176247	-0.151715	0.599704	1.74659	-0.252087	0.130688	0.239154	-1.51404	-0.0374412	-0.603268	0.248183	0.123212	0.225361	0.984703	2.029	0.0363724
HIV_VI_11	-0.289532	-0.333487	-0.22669	0.622711	1.72877	-0.104877	-0.109433	0.0213105	-1.51404	0.513107	-0.467913	-0.0929479	0.164318	0.387655	0.842684	0.752324	-0.114966
HIV_VI_12	-0.0134892	-0.0487573	2.08018	4.08807	4.41474	-0.252087	-0.0281985	0.266235	-0.469676	0.137851	-0.500354	1.12007	0.222563	0.531767	0.685142	2.7594	0.352302
HIV_VI_13	0.163183	-0.333487	1.18301	1.04856	1.30289	0.0201062	-0.464271	-0.179285	-1.51404	-0.13693	-0.108655	-0.150953	-0.0540279	0.0399967	0.185689	-1.23927	-0.114966
HIV_VI_14	0.655138	2.93197	1.81428	2.74948	2.36457	-0.104877	-0.0979524	-0.0263489	-2.35731	0.837622	-0.317165	-0.0717833	0.241467	0.259738	0.306631	1.26818	0.173332
HIV_VI_15	0.842445	0.347315	1.27756	2.92449	0.874124	0.0201062	-0.316697	0.195433	-2.84274	0.541842	-0.676849	-0.0929479	0.260126	0.418413	0.938899	2.37991	-0.197037
HIV_VI_16	1.44883	0.00524731	1.2134	2.33059	2.14152	0.856573	-0.109433	0.235056	-1.32435	0.0537868	-0.436251	0.0685824	0.0382955	0.0790238	0.444134	0.408815	-0.114966
HIV_VI_17	1.36366	-0.0961827	0.473907	2.65689	2.84539	0.315083	0.0265855	0.107558	-1.01532	0.216189	0.188584	-0.00306237	0.314699	0.293315	0.37702	1.31976	0.106477
HIV_VI_18	-0.783694	-0.286181	0.909787	2.37751	0.671594	-0.104877	-0.373813	-0.247734	-2.00895	-1.05058	-1.18559	-0.307485	-0.207545	0.0790238	0.31009	2.36771	0.0363724
HIV_VI_19	0.744855	-0.0583593	-0.207325	1.01824	2.06987	1.07379	-0.373813	0.0785209	-0.768312	-0.366581	0.207308	0.155204	0.203408	0.191258	0.518421	0.998742	0.106477
CON_1	-0.480903	-0.229941	-0.348123	-0.21641	0.150658	0.0201062	0.0898605	0.179742	-0.469676	-0.576702	0.00585009	0.407879	0.123212	0.13681	-0.139206	-0.0692662	-0.155418
CON_2	0.696433	-0.125321	-0.974126	-0.13984	0.778622	-0.946688	0.417383	-0.119345	0.454656	0.483787	0.188584	-0.589361	0.905599	-0.0426836	-0.00905469	-0.54656	0.140291
CON_3	1.51776	0.0895435	0.151979	-0.331803	0.778622	0.0766897	0.0898605	0.0145128	-1.41608	-0.502607	0.314187	-0.771304	0.102682	0.293315	-0.0483764	-0.720503	0
CON_4	-1.9099	-0.155918	-0.16985	-0.253685	-1.17926	0.0766897	0.10028	0.268517	-0.561548	0.422823	0.2619	0.055818	0.164318	0.155189	0.178611	-0.762997	-0.114966
CON_5	-0.114764	-0.309401	0.286035	-0.286648	-0.214028	-0.175125	-0.344689	-0.199843	-0.885806	0.137851	-1.30554	0.248183	-0.447918	-0.131784	-0.0171588	-0.90078	-0.155418
CON_6	0.513524	0.565415	-1.20935	0.0866436	0.410463	0.501837	0.0898605	0.108202	1.11182	0.0537868	0.835861	0.161175	0.0818555	-0.0426836	0.00541896	1.08973	0.237225
CON_7	-0.902882	0.24726	0.335867	1.17403	0.150658	-0.946688	-0.208831	-0.0440124	0.631279	-1.47755	-0.500354	-0.165827	-0.588039	-0.226751	0.250581	0.377053	-0.0373132
CON_8	-1.38086	-0.345682	-0.285862	-0.312816	-2.51269	0.0201062	-0.388306	-0.129152	-0.304734	-0.0374412	-0.108655	-0.00306237	-0.447918	0.0790238	-0.528761	-0.853015	0.0718503
CON_9	-0.265208	0.473174	0.151979	-0.0716836	-1.17926	0.501837	-0.158276	0.00356319	0.980493	0.289449	0.331125	0.118847	-0.263383	-0.0426836	0.119221	0.820358	0.106477
CON_10	-0.161577	-0.345682	0.395414	-0.132688	-0.376823	-0.33559	0.342821	0.0798358	-1.51404	-0.13693	-0.715378	0.106521	0.164318	-0.178486	0.119221	0.13628	-0.376671
CON_11	-0.895896	-0.263329	0.627393	-0.337274	0.410463	0.394969	-0.288693	-0.251864	-1.08638	0.357676	-0.467913	0.036457	-0.515556	-0.086546	-0.070439	-0.349419	0.173332
HIV_AV_5	-0.143947	0.0501112	-0.267907	1.3871	1.55065	-0.308053	0.292793	-0.245692	-0.105379	0.0106687	-0.932683	-0.219322	-0.030854	0.119428	0.496203	0.212492	-0.0157124
HIV_AV_6	-0.551663	-0.031383	-0.453128	1.65493	1.28954	-0.479717	0.423919	0.0797698	-0.247291	0.0311559	-0.109087	-0.16924	0.023914	0.311606	0.638121	0.633789	0.0760931
HIV_AV_7	-0.865247	0.132318	0.162641	-0.277233	0.115982	-0.240185	0.480886	0.00752633	-0.284712	0.129011	-0.0346	0.0590655	-0.0198889	0.0777176	-0.419663	-0.016555	0.0309205
HIV_AV_8	-0.151908	-0.103211	-0.645278	2.21159	-0.0789144	-0.418905	0.0530241	-0.210999	-0.363339	-0.0973833	-0.932683	-0.391091	-0.126744	0.0777176	0.825088	0.600104	-0.178074
HIV_VI_20	-0.208503	-0.403066	-1.15211	0.770789	1.03373	-0.636947	0.015507	-0.331628	-0.533078	-0.239899	-1.4504	-0.603224	-0.126744	-0.00542367	1.08284	-0.00299591	-0.304377
HIV_VI_21	1.69897	-0.260949	-0.0832242	3.29622	2.77089	-0.50057	0.0895903	-0.0356684	0.024382	-0.143081	-1.0838	-0.56459	-0.030854	0.87791	0.796494	0.367328	-0.274582
HIV_VI_22	0.650783	-0.0737155	-0.766862	1.85883	1.41717	-0.343453	0.228188	0.340082	0.024382	-0.0530887	0.285517	-0.583778	-0.139403	0.415714	0.858492	1.07259	-0.19086
HIV_VI_23	-1.02612	-0.148177	-1.59765	2.58758	0.79587	-0.739624	-0.325273	-0.731788	-0.32385	-0.21501	-2.79792	-1.06887	-0.179803	0.311606	0.254486	3.12475	-0.494708
HIV_VI_24	-1.87134	-0.031383	-0.645278	-0.614301	-0.229301	-0.380686	0.282301	-0.0882223	-0.488735	0.0712777	-0.0346	-0.149881	-0.0419032	-0.1466	0.846843	-0.160712	-0.0157124
HIV_VI_25	0.97065	-0.00370363	-0.345656	2.43569	1.412	-0.240185	0.160553	-0.0221139	0.0854047	0.0311559	0.633586	-0.281431	-0.00823223	0.311606	0.76637	0.719609	-0.0639031
HIV_VI_26	-1.16499	-0.118188	-0.298661	3.84415	3.24516	0.392041	0.313552	0.163997	-0.0387442	-0.075066	-0.361703	-0.111446	-0.126744	-0.1466	0.518936	0.821954	-0.0639031
HIV_VI_27	0.314014	0.0432047	0.318449	2.65825	0.189195	-0.308053	0.443295	0.126481	0.0854047	0.0106687	-0.109087	0.145976	0.00256297	0.498514	0.640199	0.829158	0.0760931
HIV_VI_28	-0.568308	0.14456	-0.0436145	0.851307	0.202946	-0.308053	0.490033	0.119597	-0.00712539	0.202288	-0.188036	-0.0281974	-0.030854	0.481167	0.48815	0.272258	0.118167
HIV_VI_29	1.47418	0.0759082	-0.514528	2.17787	1.26106	0.320189	0.443295	0.592595	0.25533	-0.0103516	0.341187	-0.0784593	0.013278	0.576819	1.2433	0.617056	0.0527799
HIV_VI_30	1.29862	0.314166	0.0813737	2.3847	0.853674	-0.380686	0.414341	0.0764886	0.25533	-0.0973833	1.3309	-0.20414	0.0744879	3.10629	0.949571	1.60499	-0.0386431
HIV_VI_31	-0.736253	0.126158	0.805323	2.36208	3.46277	-0.131865	0.570975	0.378538	0.241747	-1.26126	0.495415	0.011582	0.00256297	0.774898	0.518936	0.850477	0.170758
HIV_VI_32	-0.916474	0.0101362	-0.13744	0.74729	0.115982	-0.308053	0.384794	0.127523	-0.139888	0.0311559	0.718224	-0.159528	-0.0538362	0.275164	0.04304	0.145869	0.0068596
CON_12	0.245031	-0.0596039	-0.201381	0.596256	-0.0105403	0.0176358	0.30321	-0.0571814	-0.210817	-0.0530887	-0.188036	-0.0784593	-0.030854	0.663962	0.0725757	0.0281551	0.107763
CON_13	-0.109119	-0.125519	-0.70479	-0.051673	0.115982	0.0668673	-1.33086	-0.00925802	-0.247291	-0.0314412	-0.932683	0.0203723	-0.101754	-0.659248	0.0461777	-0.0302786	-0.0876191
CON_14	-0.171812	0.168383	0.600984	-0.934028	-0.114712	-0.0888667	0.452684	0.0638571	0.371253	0.0809128	0.676554	0.0547934	0.123349	-0.354088	-0.126767	0.00153066	-0.0271322
HIV_AV_9	2.68023	-1.73883	1.88486	-0.310291	2.526	-0.218853	-0.0399908	0.968846	-0.565622	-0.212881	0.149062	-0.312336	0.296268	-0.132846	0.575304	3.43301	-0.120089
HIV_AV_10	0.0892394	0.874837	3.72529	1.87917	1.21867	-0.381746	0.16368	0.51487	0.788857	0.391191	0.859168	0.0366233	0.177215	4.22496	0.671382	-0.037325	1.09905
HIV_AV_11	0.399141	-0.22673	-1.51731	2.66101	3.08075	0.144559	-0.546403	0.754788	-0.565622	-0.212881	-3.53205	-0.524605	-0.253419	0.191187	0.568883	5.06561	-1.18594
HIV_AV_12	1.96954	0.160997	2.87294	-0.244969	2.0572	0.735398	0.640683	0.72912	-0.0489526	0.233905	-0.668309	0.655374	1.15376	0.598845	0.544969	-0.16155	-0.498979
HIV_AV_13	1.54529	1.47403	2.55565	-0.868937	1.21867	1.29022	0.16368	1.20647	0.0214905	-0.212881	2.63082	0.183832	0.508421	1.00034	0.901423	1.36736	0.486173
HIV_AV_14	1.45337	0.0325131	2.6614	3.31841	4.66064	-0.218853	1.00109	2.43217	0.70773	-0.212881	2.88993	-0.127331	0.508421	0.627103	1.0551	2.80443	-0.498979
HIV_AV_15	0.751174	0.864772	0.623467	-0.201419	2.0572	-0.124771	-0.0399908	0.266117	0.70773	-0.212881	-0.49414	0.0366233	0.296268	0.331364	0.849283	1.53967	-1.02131
HIV_AV_16	0.857298	-2.06674	-0.591312	0.6661	1.67656	-0.0394199	-0.27109	-0.196929	-1.06141	-2.99876	-3.53205	-0.41457	-1.13313	-1.85584	0.289775	0.802873	-0.250792
HIV_AV_17	1.56149	0.408178	1.32305	1.27086	2.7635	0.834035	0.570781	0.910692	-0.565622	0.0537561	0.660302	0.0366233	-1.13313	-0.379129	0.44126	1.40571	-0.873557
HIV_AV_18	0.9843	0.160997	3.17478	1.13232	1.88717	-0.0394199	0.890661	0.605897	0.0214905	1.4388	0.919623	0.439645	1.60384	-0.265094	-0.0695769	-0.593823	-0.0390998
HIV_AV_19	-0.645003	-0.874627	-0.197694	0.473538	0.991625	-0.741021	-0.148108	0.51487	-1.83837	-0.212881	0.827963	1.26097	-0.634023	-0.265094	-0.447166	0.636902	-1.38085
HIV_AV_20	-0.145965	-0.996756	-1.51731	1.74325	1.39876	-0.442859	0.33812	0.108418	-0.565622	-0.212881	-3.53205	-0.312336	-0.634023	0.11785	0.2882	2.47556	0.372353
HIV_AV_21	1.43665	0.854918	1.76394	0.676513	2.0572	0.735398	0.77108	0.315292	2.06148	0.876618	0.341173	0.655374	0.508421	-0.551398	0.490217	-0.0522682	1.29779
HIV_AV_22	-0.468452	-0.996756	-1.51731	0.216	2.59165	-0.936865	-0.0399908	0.119535	-0.565622	-0.212881	-0.49414	-0.312336	-0.634023	-0.265094	0.907166	-0.85848	-1.38085
HIV_VI_33	2.33537	0.813945	2.79912	3.64036	4.68452	0.769315	2.91168	1.58773	1.30753	-0.212881	2.32287	0.183832	2.06222	1.51396	0.792253	2.23733	-2.83575
HIV_VI_34	1.71486	-0.579935	2.02866	1.94214	2.83033	-0.324021	-0.0399908	0.629773	-1.83837	-0.212881	-3.53205	-0.127331	0.508421	1.32945	0.0440772	3.11612	0.641655
HIV_VI_35	1.49883	-0.766374	-0.122249	1.42513	3.96655	0.699774	0.16368	1.17617	-0.565622	-0.212881	1.77545	-1.46208	1.15376	-1.85584	0.4503	1.14569	-2.17017
CON_15	0.419614	-0.0141933	-0.780923	0.519891	0.210883	-0.0394199	0.497319	-0.124198	-1.06141	-0.212881	-0.135616	0.0366233	-0.253419	0.11785	0.229295	0.090534	1.49979
CON_16	-0.165697	-0.498279	-0.306923	-0.148895	-0.4408	0.239201	-0.0399908	-0.30865	-0.565622	0.530419	-0.764183	0.183832	0.0474472	0.513956	-0.147698	0.0491298	0.486173
CON_17	0.227699	1.501	1.40907	-0.48043	-0.4408	-0.0394199	0.16368	0.215442	1.07215	-0.212881	1.69319	-0.312336	-0.634023	1.2966	0.237196	-0.85848	-1.38085
CON_18	-0.824862	-0.169296	-3.26393	0.180267	-0.4408	-0.124771	-0.27109	-0.461406	-0.565622	-0.212881	-1.72841	-0.916292	-0.634023	-0.436462	-0.129804	-0.885342	-0.727952
CON_19	-0.23532	0.0772705	-0.741629	-0.178302	0.210883	0.542318	0.890661	-0.414003	-0.201081	-0.717185	-1.09962	0.552336	0.296268	-0.676289	-0.395437	-0.638524	-0.205896
CON_20	0.137638	0.200216	0.38109	0.163092	1.31323	0.110463	0.33812	0.0520377	0.621769	1.4388	0.509894	0.183832	0.406241	0.427333	0.613103	-0.16155	0.0777536
CON_21	0.679741	-0.141414	-0.197694	-0.653652	-0.4408	-0.324021	-0.27109	-0.10525	-2.12658	-0.212881	-3.53205	0.439645	0.698752	0.916327	0.439928	-0.488046	-0.498979
CON_22	-0.135004	0.968417	1.19594	-1.01395	1.67656	0.452152	-0.0399908	0.30559	1.41161	-0.717185	0.729782	0.317401	-0.634023	-0.265094	-0.250288	1.06568	0.539884
CON_23	0.930535	-0.498279	-1.10372	0.750657	-0.4408	-0.741021	-0.546403	0.585633	-0.0489526	-0.212881	-0.49414	-1.07468	-1.13313	-1.34824	-0.383273	0.281015	-1.5957
CON_24	-0.806811	-0.352859	-2.46073	-0.484936	-0.4408	-0.442859	-0.398845	-0.612489	-0.565622	-0.212881	-1.23222	-0.773583	0.698752	-1.34824	-0.575748	-0.297488	-0.394528
CON_25	0.428877	-0.668114	-1.61273	0.939259	-0.4408	-0.579921	-0.27109	-0.280147	-0.565622	-0.212881	-0.49414	-0.312336	-0.253419	-0.132846	0.202305	0.395204	-0.120089
CON_26	-0.436981	-0.114614	-3.26393	-1.23464	-0.4408	-0.442859	0.16368	-0.398422	-3.75504	1.91937	-4.44799	0.317401	0.296268	-0.676289	-0.197416	-0.262312	-0.394528
CON_27	0.0462503	0.376256	0.202529	0.649165	0.684851	0.208547	-0.0399908	0.418325	1.00637	-0.212881	0.729782	0.0366233	-0.253419	1.20999	0.0547551	0.691446	1.1344
CON_28	-0.102113	0.200216	2.79651	-0.685152	0.210883	0.177227	0.33812	0.445284	0.827464	-0.212881	1.03318	0.317401	1.95094	-1.57267	0.249943	1.50484	-0.120089
CON_29	-0.0701175	-0.22673	1.35493	-0.414485	-0.884984	0.29715	-0.0399908	0.890774	0.326345	-0.212881	1.56918	-0.127331	0.0474472	0.11785	0.247011	-0.572123	0.713532
Raw values for each analyte shown in supplemental table S1 were normalized to the mean of healthy control values from the same batch, followed by log2 transformation.
